# Supplementary material for: Intermedin Alleviates Diabetic Cardiomyopathy by Up-Regulating CPT-1β through Activation of the Phosphatidyl Inositol 3 Kinase/Protein Kinase B Signaling Pathway
Source: Pharmaceuticals (Basel). 2024 Sep 12;17(9):1204. doi: 10.3390/ph17091204 (PMC11435185; doi:10.3390/ph17091204)
Supplement: Supplementary file 1 [file pharmaceuticals-17-01204-s001.zip]

Archive with 1 entries (1 files):
- pharmaceuticals-3093411-supplementary.pdf
